# Supplementary material for: Anticancer Effects of Sacha Inchi (Plukenetia volubilis) Shell Extract on Colon Cancer Cells: Integrated GC-MS, LC-MS, Transcriptomic, and Proteomic Analyses
Source: Int J Mol Sci. 2025 Dec 25;27(1):234. doi: 10.3390/ijms27010234 (PMC12785288; doi:10.3390/ijms27010234)
Supplement: Supplementary file 1 [file ijms-27-00234-s001.zip]

Archive with 2 entries (2 files):
- Supplement  data.xlsx
- Supplement.pdf
