# Supplementary material for: Anticancer Effects of Sacha Inchi (Plukenetia volubilis) Shell Extract on Colon Cancer Cells: Integrated GC-MS, LC-MS, Transcriptomic, and Proteomic Analyses
Source: Int J Mol Sci. 2025 Dec 25;27(1):234. doi: 10.3390/ijms27010234 (PMC12785288; doi:10.3390/ijms27010234)
Supplement: Supplementary file 1 [file ijms-27-00234-s001.zip › Supplement data.xlsx]

## Sheet: Table S1
Table S1. Compound identified in shell extract by GC-MS.
Compound name	Molecular Formula	Molecular weight (g/mol)	%Area	Retention time (min)
Benzoic acid	C₇H₆O₂	122.12	5.82	6.36
Tetradecane	C14H30	198.39	0.27	10.44
2,4-Di-tert-butylphenol	C14H22O	206.32	1.11	12.14
1-Hexadecene	C16H32	224.43	0.7	13.45
Hexadecane	C16H34	226.45	1.42	13.56
Diethyl terephthalate	C10H10O4	194.19	0.24	14.32
Heptadecane	C17H36	240.47	0.39	14.99
2-Hexylycinnamaldehyde	C15H20O	216.32	0.39	15.67
Benzyl benzoate	C14H12O2	212.25	0.11	16.01
1-Octadecene	C₁₈H₃₆	252.48	0.7	16.26
Octadecane	C18H38	254.49	1.82	16.36
Isopropyl myristate	C17H34O2	270.45	1	16.66
Tetradecyl trifluoroacetate	C16H29F3O2	310.39	0.48	17.41
Lidocaine	C₁₄H₂₂N₂O	234.337	10.57	17.54
Nonadecane	C19H40	268.52	0.38	17.65
Methyl palmitate	C17H34O2	270.45	0.77	17.96
Palmitic acid	C₁₆H₃₂O₂	256.43	5.83	18.39
Octadecane	C18H38	254.49	0.28	18.54
Ethyl palmitate	C18H36O2	284.5	1.83	18.8
Eicosane	C20H42	282.5	1.25	18.89
Isopropyl palmitate	C19H38O2	298.51	0.81	19.15
Cyclohexadecane	C16 H32	224.43	0.36	19.89
Methyl cis-9-octadeceniate	C19H36O	296.5	0.91	20.06
Linoleic acid	C18H32O2	280.45	5.36	20.46
Linolenic acid	C18H30O2	278.43	10.39	20.51
Ethyl linoleate	C20H36O2	308.5	1.9	20.75
Ethyl Oleate	C20H38O2	310.51	1.75	20.82
Ethyl octadecenoate	C20H40O	312.53	0.51	21.12
Docosane	C22H46	310.60	0.65	21.19
2-ethylhexyl p-methoxycinnamate	C18H26O3	290.4	0.59	22.49
Tetracontane	C40H82	563.08	0.46	22.65
Di-n-octyl phthalate	C24H38O4	390.56	3.5	24.62
Octadecyl octyl ether	C26H54O	382.7	0.83	26.2
α-Monostearin	C21H42O4	358.56	2.2	26.39
Eicosane	C20H42	282.5	1.11	27.97
Octadecane	C18H38	254.49	0.73	29.66
Stigmasterol	C29H48O	412.69	2.88	31.23
1-Hexacosanol	C26H54O	382.71	0.6	31.86
γ-Sitosterol	C29H50O	414.71	4.23	31.95

## Sheet: Table S2-3
Table S2. Compound identified in shell extract by LC-MS (positive mode analysis).
Compound name	Analyst Peak Name	Retention Time	Formula	Molecular weight (g/mol)	Found At Mass	Library Score
.alpha.,.beta.-Trehalose	365.1056 / 0.93	0.95	C12H22O11	364.1	365.11	59.4
Vitamin B6	170.0815 / 1.28 M+CH3OH+H+	1.23	C8H11NO3	137.05	170.08	95.4
Trigonelline	138.0549 / 0.99 M+H+	0.99	C7H7NO2	137.05	138.05	51.6
16-Phenoxytetranorprostaglandin A2	393.2087 / 5.38 M+Na+	5.3	C22H26O5	370.22	393.21	56.1
Asn-Arg	289.1621 / 5.06 M+Na+	5.6	C10H20N6O4	266.17	289.16	97.8
Nonaethylene glycol	432.2800 / 5.67 M+NH4+	5.66	C18H38O10	414.25	432.28	90.2
Nonaethylene glycol	415.2533 / 5.66 M+H+	5.67	C18H38O10	414.25	415.25	57.3
Byakangelicin	317.1206 / 5.97	5.93	C17H18O7	316.11	317.12	69.9
Ibuprofen .beta.-D-glucuronide	405.1729 / 5.97	6.48	C19H26O8	404.17	405.17	70.8
Lipoxin A5	333.1883 / 5.92 M+Na+	6.12	C20H32O5	310.2	333.19	100
17-Trifluoromethylphenyltrinorprostaglandin F2.alpha. isopropyl ester	481.2612 / 6.64 M+Na+	6.78	C26H38O5	458.27	481.26	77.5
4-Methoxytriphenylmethyl cation	273.0764 / 7.40	6.76	C19H15	272.07	273.17	100
Echinocystic acid 3-glucoside	657.3655 / 7.64 M+Na+	7.62	C36H58O9	634.38	657.37	81.8
Pentapropylene glycol	309.2273 / 7.81 M+H+	7.98	C15H32O6	308.22	309.23	88
Isoliensinine	611.3253 / 7.92 M+Na+	7.89	C37H42N2O6	588.34	611.32	78.1
3-Cyclohexyl-1,1-dimethylurea	171.1488 / 8.16	8.1	C9H18N2O	170.14	171.15	86.6
Tributylamine	186.2222 / 8.52	8.53	C12H27N	185.22	186.22	99
Hexapropylene glycol	367.2691 / 9.09 M+H+	9.14	C18H38O7	366.26	367.27	74.8
Hexapropylene glycol	384.2956 / 9.09 M+NH4+	9.14	C18H38O7	366.26	384.3	93.5
Protoporphyrin IX	563.3048 / 9.37 M+Na+	9.4	C34H34N4O4	540.32	563.3	92.1
Sclareol +Na	331.2172 / 9.93	10.1	C25H34O6	330.21	331.22	62.8
1,3-Dicyclohexylurea	225.1966 / 11.85	11.92	C13H24N2O	224.19	225.2	95.8
3-Furancarboxylic acid, tetrahydro-4-methylene-2-octyl-5-oxo-, (2R,3S)-rel-	255.1597 / 11.85	11.91	C28H44O8	254.15	255.16	53.9
Tuberostemonine	376.2594 / 13.19	13.21	C22H33NO4	375.25	376.26	56.9
Piperine	286.1443 / 13.21	13.21	C17H19NO3	285.14	286.14	98.8
Tetradecylamine	214.2535 / 13.70	13.9	C14H31N	213.25	214.25	57.5
1,2-Benzenedicarboxylic acid	167.0336 / 15.54	15.55	C8H6O	166.03	167.03	86.7
2,6-Di-tert-butylbenzoquinone	221.1180 / 15.70	15.73	C14H20O2	220.11	221.12	92.4
cis-9-Hexadecenoic acid	255.2309 / 15.70	15.81	C16H30O2	254.22	255.23	73.9
3,5-Di-tert-butyl-4-hydroxybenzoic acid	251.1786 / 15.82	15.8	C15H22O3	250.17	251.18	53.5
5,6-Dihydroxy-8Z,11Z,14Z-eicosatrienoic acid, 1,5-lactone	321.2422 / 15.82	15.85	C20H32O3	320.24	321.24	62.6
Triphenyl phosphate	327.0783 / 15.87	15.89	C18H15O4P	326.07	327.08	58.4
Tributyl phosphate	267.1747 / 15.98	15.95	C12H27O4P	266.17	267.17	65.6
Benzyldodecyldimethylammonium cation	304.3000 / 16.20	16.46	C21H38BrN	303.29	304.3	68.3
2-Methoxycinnamaldehyde	163.0747 / 16.70	16.74	C10H10O2	162.07	163.07	84.8
Phenylacetaldehyde	121.0999 / 16.73	16.74	C8H8O	120.09	121.1	92.2
(+)-Dihydrocervone	153.1269 / 16.80	16.73	C10H16O	152.12	153.13	90.6
4-tert-Octylphenol diethoxylate	312.2538 / 16.87 M+NH4+	16.85	C14H22O	294.22	312.25	89.4
Phthalic anhydride	149.0261 / 17.48	17.46	C8H4O3	148.02	149.02	100
Mono-2-ethylhexyl phthalate	279.1599 / 17.48 M+H+	17.45	C16H21O4	278.15	279.16	82
1-Stearoyl-2-arachidonyl-sn-glycero-3-phosphocholine	810.5580 / 17.83	17.87	C46H84NO8P	809.55	810.56	50.2
14(15)-Epoxy-5Z,8Z,11Z-eicosatrienoic acid, methyl ester	335.2941 / 19.85	19.88	C21H34O3	334.29	335.29	71.6
8(9)-Epoxy-5Z,11Z,14Z-eicosatrienoic acid, methyl ester	352.3256 / 19.85 M+NH4+	19.88	C21H34O3	334.29	352.32	82.9
Palmitamide	256.2631 / 20.67	20.63	C16H33NO	255.26	256.26	98.6
cis-13-Eicosenoic acid	311.3133 / 21.35	21.53	C20H38O2	310.31	311.31	62.1
Phenyl isothiocyanate	136.0217 / 22.40	22.44	C7H5NS	135.02	136.02	70.7
Diphenylamine	170.0958 / 22.40	22.47	C12H11N	169.09	170.1	98
Stearamide	284.2950 / 22.74	22.78	C18H37NO	283.29	284.3	94.5
Phthalic anhydride	149.0232 / 23.41	23.38	C8H4O3	148.02	149.02	94.5
1,2-Benzenedicarboxylic acid	167.0336 / 23.41	23.38	C8H6O4	166.03	167.03	93.9
Mono-2-ethylhexyl phthalate	279.1594 / 23.41	23.38	C16H22O	278.15	279.16	80.2
Dioctyl phthalate	391.2899 / 23.41	23.38	C24H38O4	390.28	391.29	85.9
2,6-Di-tert-butyl-4-hydroxymethylphenol	219.1747 / 24.05	24.04	C15H24O	218.17	219.17	74.8
Di(5-nonyl) phthalate	419.3157 / 24.42	24.6	C26H42O4	418.31	419.32	63.3
Erucamide	338.3437 / 24.91	24.9	C22H43NO	337.34	338.34	98.4
Dodecamethylcyclohexasiloxane	462.1467 / 26.06 M+NH4+	26.04	C12H36O6Si6	444.11	462.15	89.1
Bomyl acetate	137.1323 / 27.34	27.38	C12H20O2	136.13	137.13	83.8
Table S3. Compound identified in shell extract by LC-MS (negative mode analysis).
Compound name	Analyst Peak Name	Retention Time	Formula	Molecular weight (g/mol)	Found At Mass	Library Score
myo-Inositol (NIST) Smart Confirmation	179.0558 / 2.57	2.63	C6H12O6	180.063	179.056	74
D-(+)-Trehalose (NIST) Smart Confirmation	341.1086 / 2.62 M-H-	2.64	C12H22O11	342.115	341.109	66.4
Sucrose (NIST) Smart Confirmation	377.0849 / 2.62 M+Cl-	2.64	C12H22O11	342.115	377.085	92.7
Sucrose (NIST) Smart Confirmation	387.1126 / 2.62 M+FA-H-	2.64	C12H22O11	342.114	387.113	98.9
Protocatechuic aldehyde Smart Confirmation	137.0250 / 6.07	6.02	C7H6O	138.032	137.025	88.8
Caffeoyl alcohol (NIST) Smart Confirmation	165.0552 / 6.26	6.28	C9H10O3	166.062	165.055	92.5
Azelaic acid (NIST) Smart Confirmation	187.0977 / 8.39	8.62	C9H16O4	188.104	187.097	89
Naringenin-7-O-glucoside (NIST) Smart Confirmation	433.1122 / 9.04 M-H-	9.07	C21H22O10	434.119	433.113	95.3
Naringenin-7-O-glucoside (NIST) Smart Confirmation	469.0884 / 9.04 M+Cl-	9.06	C21H22O10	434.118	469.089	91.8
Caffeoyl alcohol (NIST) Smart Confirmation	165.0562 / 9.32 M-H-	9.33	C9H10O3	166.063	165.056	93.2
Caffeoyl alcohol (NIST) Smart Confirmation	147.0450 / 9.32 M- H2O-H-	9.33	C9H10O3	166.062	147.045	93.7
Luteolin Smart Confirmation	285.0408 / 10.21	10.71	C15H10O6	286.048	285.04	73.9
Naringenin Smart Confirmation	271.0607 / 11.51	11.54	C15H12O5	272.067	271.061	99.1
Narirutin (NIST) Smart Confirmation	579.1493 / 11.81 M-H-	11.8	C27H32O	580.156	579.149	85.5
Narirutin (NIST) Smart Confirmation	615.1251 / 11.81 M+Cl-	11.8	C27H32O	580.155	615.125	77.6
Dodecyl sulfate (NIST) Smart Confirmation	265.1478 / 13.88	13.89	C12H25SO4	266.155	265.148	100
N-Arachidonoyl-L-alanine (NIST) Smart Confirmation	420.2490 / 14.87 M+FA-H-	14.91	C23H37NO3	375.25	420.249	53.4
N-Arachidonoyl-L-alanine (NIST) Smart Confirmation	374.2436 / 14.87 M-H-	14.91	C23H37NO3	375.25	374.244	53.4
Diethylene glycol dodecyl ether sulfate (NIST) Smart Confirmation	353.1989 / 15.36 M+AcO-H-	15.35	C16H33NaO6S	294.185	353.199	96.7
N-Arachidonoyl-L-alanine (NIST) Smart Confirmation	374.2449 / 15.91 M-H-	14.91	C23H37NO3	375.252	374.244	53.4
Ethylene glycol tetradecyl ether sulfate (NIST) Smart Confirmation	337.2043 / 16.66	16.8	C30H60O7SNa	338.211	337.204	100
Leupeptin (NIST) Smart Confirmation	425.2554 / 17.44	17.62	C20H38N6O4	426.262	425.256	57.4
Pinolenic acid (NIST) Smart Confirmation	277.2175 / 21.38	21.43	C18H30O2	278.224	277.218	58.8

## Sheet: Table S4
	Table S4. The differential gene expression in upstream and downstream of HCT116 and HT29 cells treated with shell extract by transcriptomic.
Gene_ID	Gene_Symbol	Untreated_HCT116 cell		Shell_HCT116 cell		log2 fold change	p-value	Untreatedl_HT29 cell		Shell_HT29 cell		log2 fold change	p-value
		HCT116_1 FPKM	HCT116_2 FPKM	Shell_1 FPKM	Shell_2 FPKM			HT29_1 FPKM	HT29_2 FPKM	Shell_1 FPKM	Shell_2 FPKM
Upstream gene
8642	DCHS1	0.17	0.2	0.16	0.1	-0.518304	0.532159	0.05	0.08	0.2	0.11	1.35576	0.17384
54798	DCHS2	0	0.02	0	0	-2.32171	0.635134	0	0	0	0	0	0
2195	FAT1	89.91	42.94	36.53	111.62	0.278366	0.620742	49.13	35.03	14.82	46	-0.507502	0.360446
2196	FAT2	0.02	0.01	0.01	0	-1.78804	0.500634	0	0.01	0	0	-2.42232	0.620706
120114	FAT3	0	0	0	0	1.51944	0.760794	0	0	0	0.01	0.979873	0.730773
79633	FAT4	0.13	0.12	0.24	0.11	0.465893	0.540493	0	0
57551	TAOK1	9.46	4.13	4.73	7.8	-0.0259077	0.960073	6.41	5.06	4.31	7.86	0.061388	0.89074
9344	TAOK2	15.04	18.44	24.31	9.75	0.0540635	0.906941	20.62	19.87	25.67	23.86	0.271349	0.416897
51347	TAOK3	5.74	4.48	5.94	2.73	-0.147208	0.75737	5.58	5.14	7.31	6.26	0.269482	0.477113
60485	SAV1	17.8	21.26	17.69	16.33	-0.125309	0.74994	8.36	7.01	8.2	7.52	0.0056129	0.988605
6788	STK3	28.27	15.07	19.09	19.78	-0.0932856	0.83295	16.67	17.89	18.42	17.35	0.0239695	0.944634
6789	STK4	12.49	7.9	8.85	13.91	0.226776	0.613892	10.07	9.97	10.5	13.99	0.277424	0.43241
9113	LATS1	7.35	3.75	4.2	9.69	0.245957	0.576083	7.63	6.09	8.63	9.57	0.365012	0.295385
26524	LATS2	5.16	4.33	7.59	12.92	1.21126	0.00969696	10.23	6.99	9.56	5.7	-0.201728	0.660961
55233	MOB1A	34.21	28.21	24.35	25.93	-0.241434	0.534902	24.85	24.62	19.53	31.87	0.0342102	0.92943
92597	MOB1B	6.04	3.67	4.88	6.19	0.27076	0.542261	1.94	1.81	1.47	2.33	-0.0201393	0.964998
4771	NF2	15.42	17.61	15.72	22.77	0.155752	0.69733	6.83	13.37	16.23	10.86	0.448767	0.334538
23286	WWC1	16.57	15.53	15.39	21.28	0.160929	0.689814	30.83	33	20.89	24.06	-0.524188	0.10826
10413	YAP1	27.92	21.39	25.9	25.63	0.120624	0.755428	29.12	25.18	23.43	29.41	-0.0880388	0.798201
6901	TAZ (Tafazzin)	16.42	20.78	15.77	13.04	-0.314306	0.449264	29.88	37.44	44.34	39.56	0.297882	0.399111
23418	CRB1	0.1	0.02	0.06	0.02	-0.525844	0.823055	0	0	0.02	0	1.43177	0.774455
286204	CRB2	0	0.01	0	0	-1.32674	0.790622	0.55	0.57	0.31	0.49	-0.500766	0.450534
5784	PTPN14	3.33	2.18	3.01	8.14	1.05911	0.0386476	5	4.47	5.32	5.24	0.158463	0.64387
1454	CSNK1E	64.38	59.69	82.29	102.79	0.653891	0.096298	38.36	30.49	35.77	28.19	-0.127127	0.738596
1453	CSNK1D	63.12	72.56	88.53	66.75	0.238802	0.525227	70.84	63.62	109.61	69.89	0.410419	0.302555
8463	TEAD2	13.91	12.46	16.69	14.96	0.271874	0.508218	14.51	12.93	8.81	16.36	-0.136937	0.768643
Downstream gene
999	E-cadherin (CDH1)	65.61	33.88	46.43	42.6	-0.102895	0.812194	167.8	119.49	95.72	158.6	-0.205956	0.622233
100506658	Occludin (OCLN)	18.69	9.92	12.03	16.68	0.0912159	0.822847	9.04	9.68	8.52	12	0.185663	0.599802
9076	Claudin-1 (CLDN1)	0.12	0.1	0.08	0.06	-0.550579	0.751132	35.48	30.85	9.52	13.33	-1.55961	2.94603e-05
9075	Claudin-2 (CLDN2)	0.05	0.31	0.12	0	-1.56794	0.427012	14.53	7.5	0.34	5.56	-1.95767	0.0371442
1365	Claudin-3 (CLDN3)	18.82	20	19.2	21.51	0.143128	0.739856	243.69	163.33	229.79	144.18	-0.139516	0.751719
1364	Claudin-4 (CLDN4)	198.51	228.21	529.63	455.14	1.26711	0.000622105	710.4	430.81	1167.02	511.84	0.543298	0.299454
9074	Claudin-6 (CLDN6)	0	0	0.24	0.12	4.10572	0.222038	0.11	0	0.11	0.11	0.950765	0.765597
1366	Claudin-7 (CLDN7)	302.66	316.81	331.82	254.06	-0.0238249	0.948768	278.99	353.45	353.06	311.65	0.0641536	0.848799
9080	Claudin-9 (CLDN9)	0.63	0.93	1.39	0.41	0.224449	0.826375	9.14	13.26	19.15	8.62	0.316199	0.559683
9069	Claudin-12 (CLDN12)	17.64	13.97	20.74	19.6	0.414408	0.296184	31.8	23.5	30.5	34.46	0.209917	0.572714
24146	Claudin-15 (CLDN15)	10.14	13.11	12.6	4.62	-0.417788	0.406346	9.01	13.95	23.49	10.1	0.377471	0.440307
6615	Snail 1 (SNAI1)	10.64	8.7	12.99	58.36	2.01671	0.000981431	1.73	1.67	7.3	2.16	1.47823	0.0482134
333929	Snail 3 (SNAI3)	1.17	1.52	2.35	1.32	0.488017	0.504659	0.37	0.21	0.45	0.46	0.625673	0.630549
7431	Vimentin (VIM)	0.71	0.8	0.69	0.21	-0.730626	0.494311	0.19	0.31	0	0.04	-3.71021	0.137435
7291	TWIST1	0.75	1.18	0.53	1.03	-0.203677	0.833222	0	0	0	0	-1.44733	0.772023
4312	MMP1	2.54	0.49	8.13	0.87	1.53855	0.0807004	0	0.04	0.23	0.02	-0.223084	0.896567
4313	MMP2	0	0.04	0.02	0.02	0.124424	0.973015	0.11	0.19	23.05	29.16	-0.397093	0.382988
4316	MMP7	0.52	0.53	0.31	0.08	-1.42816	0.421699	23.59	45.01	23.05	29.16	-0.397093	0.382988
4318	MMP9	0.22	0.53	0.32	0	-1.25367	0.426572	0	0	0	0	0	0
4319	MMP10	0.04	0	0.22	0.04	2.61938	0.395042	0.12	0.04	0	0.04	-2.03714	0.562351
4321	MMP12	0.04	0	0	0	-1.33491	0.789338	0	0	0	0	0	0
4322	MMP13	0	0	0.05	0.03	3.10577	0.486644	1.12	1.43	0.37	0.63	-1.36463	0.0707442
4323	MMP14	16.4	11.75	14.57	16.78	0.228117	0.585342	1.36	1.47	1.83	4.14	1.05228	0.0678499
118856	MMP21	0	0.04	0	0	-1.32674	0.790622	0.04	0	0.04	0	-0.0399847	0.993609
7076	TIMP1	413.34	335.72	647.68	404.9	0.557412	0.157642	196.82	340.92	349.59	246.03	0.161039	0.702518
7077	TIMP2	37.14	41.72	44.42	41.27	0.183454	0.626265	18.03	23.22	33.05	21.46	0.401853	0.321429
7078	TIMP3	0.69	0.19	0.24	0.37	-0.448662	0.625182	0	0	0.01	0	1.43177	0.774455
7079	TIMP4	0	0.14	0.14	0	0.00872088	0.998292	13.56	15.51	5.77	14.1	-0.573425	0.300178
102	ADAM10	25.9	15.93	16.93	23.49	0.0442343	0.920587	23.16	23.15	18.22	26.16	-0.0585846	0.870388
6868	ADAM17	25.35	18.91	23.65	22.17	0.114001	0.772534	6.97	10.35	0.51	1.13	-1.27909	0.0441115
10863	ADAM28	0.04	0.03	0.07	0.04	-0.655792	0.795542	1.66	1.73	24.8	13.01	1.12874	0.0167629

## Sheet: Table S5-6
Table S5. The differential protein expression of HCT116 cells treated with shell extract by proteomic.
Accession	Control			Treatment			log2 fold change	p-value
	HCT116 (1)	HCT116 (2)	HCT116 (3)	Shell_HCT116 (1)	Shell_HCT116 (2)	Shell_HCT116 (3)
sp|P04406|G3P_HUMAN	8930	49100	6510	2660	2600	2780	-3.00493	0.306966
sp|P11142|HSP7C_HUMAN	5620	17000	1800	1160	1070	1840	-2.58496	0.289769
tr|H0Y8G5|H0Y8G5_HUMAN	4170	4860	457	412	411	382	-2.97692	0.179015
sp|P60174|TPIS_HUMAN	2500	15700	0	730	295	573	-3.5096	0.382277
sp|P07900|HS90A_HUMAN	779	3870	41.9	15.6	25.4	0	-6.83799	0.315127
sp|P25705|ATPA_HUMAN	1330	9810	0	289	0	0	-5.26852	0.364949
sp|P05387|RLA2_HUMAN	5980	2760	683	398	373	295	-3.14398	0.206864
sp|Q15847|ADIRF_HUMAN	944	2610	0	66.2	0	0	-5.7464	0.268725
sp|P0DP23|CALM1_HUMAN	2820	6030	0	125	72.7	0	-5.48427	0.236005
sp|O60664|PLIN3_HUMAN	602	1630	0	191	0	38.4	-3.28238	0.312381
sp|P61604|CH10_HUMAN	13000	13800	2080	1610	1040	988	-2.98885	0.149685
sp|P05787|K2C8_HUMAN	25700	50500	16000	4170	5080	5160	-2.6777	0.126565
sp|P68032|ACTC_HUMAN	4320	12700	0	390	200	0	-4.85037	0.276067
sp|O43707|ACTN4_HUMAN	281	2220	0	21.4	50.1	23.2	-4.72295	0.364319
sp|P08727|K1C19_HUMAN	12300	24900	4370	1110	686	1250	-3.77055	0.171825
sp|P63104|1433Z_HUMAN	2470	11900	1270	662	494	448	-3.28549	0.300056
tr|E9PR30|E9PR30_HUMAN	1070	1630	3650	0	377	673	-2.59636	0.100691
sp|P62805|H4_HUMAN	10200	102000	33900	4680	5340	6110	-3.17914	0.255033
sp|P26599|PTBP1_HUMAN	1100	2690	565	86.5	237	206	-3.03996	0.175351
sp|P14314|GLU2B_HUMAN	1100	2590	73	230	0	0	-4.03216	0.253701
sp|E9PAV3|NACAM_HUMAN	1110	1460	0	0	41.7	0	-5.94548	0.189507
sp|P43487|RANG_HUMAN	1040	1320	0	0	0	0	-19.5854	0.18919
sp|P07737|PROF1_HUMAN	1780	12900	442	639	326	418	-3.45077	0.37174
sp|P63162|RSMN_HUMAN	1110	1450	0	0	24.5	25	-5.69249	0.197818
sp|Q07955|SRSF1_HUMAN	1750	1140	0	44.6	11	0	-5.69976	0.19988
sp|P49411|EFTU_HUMAN	297	3820	0	152	0	0	-4.75942	0.401166
tr|F8W1R7|F8W1R7_HUMAN	692	4760	0	0	75.1	97.7	-4.97959	0.35653
sp|P09382|LEG1_HUMAN	1110	4110	1380	389	721	773	-1.80943	0.225793
sp|P30040|ERP29_HUMAN	672	1710	0	40	0	34.2	-5.00455	0.269262
sp|P35579|MYH9_HUMAN	1000	2250	259	0	179	204	-3.19563	0.215459
sp|Q5VTE0|EF1A3_HUMAN	12600	45300	6110	5210	4860	4090	-2.17648	0.300743
tr|G3V4W0|G3V4W0_HUMAN	5460	9510	1300	1070	1240	1560	-2.07181	0.235671
sp|P23246|SFPQ_HUMAN	1210	700	385	37.4	90.1	0	-4.16989	0.0909837
sp|P35232|PHB1_HUMAN	581	2280	211	177	0	39.2	-3.82872	0.289887
sp|P14174|MIF_HUMAN	7060	23300	5390	3710	3100	3160	-1.84228	0.277365
sp|P38646|GRP75_HUMAN	1680	8770	0	1080	586	997	-1.97238	0.456126
sp|P84103|SRSF3_HUMAN	6030	3500	0	0	0	0	-21.5991	0.210839
sp|P04083|ANXA1_HUMAN	1610	5810	216	325	342	488	-2.72492	0.334617
sp|P06576|ATPB_HUMAN	7140	14800	7630	1350	1340	2180	-2.60214	0.0878058
sp|P31948|STIP1_HUMAN	819	2310	535	99.2	0	126	-4.02412	0.190915
sp|P02795|MT2_HUMAN	1100	1960	823	590	296	340	-1.66321	0.150683
tr|A0A7I2V428|A0A7I2V428_HUMAN	7320	10200	699	401	290	573	-3.84937	0.190126
sp|P15311|EZRI_HUMAN	3320	8030	2300	1070	1380	1160	-1.91883	0.184988
sp|P49368|TCPG_HUMAN	336	1730	0	0	0	0	-19.3934	0.323164
tr|A0A9L9PYI8|A0A9L9PYI8_HUMAN	858	4970	0	309	100	0	-3.83282	0.361608
sp|P30101|PDIA3_HUMAN	1760	3430	188	309	175	384	-2.6313	0.270457
sp|P62937|PPIA_HUMAN	6300	15800	1900	1150	402	3030	-2.38898	0.311182
sp|P23528|COF1_HUMAN	3570	8650	979	1410	1190	2030	-1.51134	0.36874
sp|P22626|ROA2_HUMAN	5520	3910	3100	830	947	1070	-2.13787	0.0536339
sp|P63220|RS21_HUMAN	1080	1480	393	82	122	79.8	-3.37922	0.100968
sp|P23396|RS3_HUMAN	583	2160	1410	64.7	172	129	-3.50541	0.0968585
sp|P62851|RS25_HUMAN	2340	5800	2060	851	870	1160	-1.82393	0.191732
tr|A0A7P0TA71|A0A7P0TA71_HUMAN	474	1310	146	83.9	86.8	0	-3.49904	0.213935
sp|P62899|RL31_HUMAN	2960	2670	4460	133	217	848	-3.07422	0.0130172
sp|P00558|PGK1_HUMAN	392	5520	237	235	298	166	-3.13698	0.39777
sp|P11021|BIP_HUMAN	10900	23000	4640	3290	3360	5540	-1.66066	0.278381
sp|P14618|KPYM_HUMAN	3300	18000	3390	0	0	2140	-3.52824	0.29022
sp|P07437|TBB5_HUMAN	3760	6060	2250	237	560	1080	-2.68492	0.11312
sp|Q15365|PCBP1_HUMAN	145	1130	0	0	42.6	0	-4.9034	0.351404
sp|P63313|TYB10_HUMAN	12400	11500	10500	302	168	2700	-3.43985	0.0157846
sp|Q5SSJ5|HP1B3_HUMAN	0	0	0	88.2	95.3	0	15.9005	0.184114
sp|P06733|ENOA_HUMAN	2160	15200	0	851	1160	844	-2.6042	0.407165
sp|Q99623|PHB2_HUMAN	623	4340	1120	230	121	320	-3.18039	0.275387
sp|P10809|CH60_HUMAN	5870	22400	3070	1060	644	3160	-2.68779	0.313965
sp|P04075|ALDOA_HUMAN	1370	11200	543	845	773	560	-2.58992	0.395288
sp|Q92804|RBP56_HUMAN	916	300	146	0	92.5	76.5	-3.01061	0.268639
sp|P07602|SAP_HUMAN	2300	2270	0	193	129	0	-3.82705	0.18353
tr|A0A6Q8PFJ0|A0A6Q8PFJ0_HUMAN	2350	5210	463	846	312	429	-2.33784	0.274794
sp|P10606|COX5B_HUMAN	1300	644	518	78.7	86.6	141	-3.0068	0.107445
sp|P09211|GSTP1_HUMAN	579	4610	0	25	0	0	-7.69721	0.357887
sp|P30050|RL12_HUMAN	1440	5550	1450	846	1040	905	-1.59646	0.288123
sp|P30041|PRDX6_HUMAN	358	1580	0	0	86.7	0	-4.48235	0.30396
tr|D6R9P3|D6R9P3_HUMAN	2160	1920	193	245	328	314	-2.26824	0.215922
sp|P17096|HMGA1_HUMAN	13100	14700	31000	1260	2140	5590	-2.70942	0.063818
sp|P38159|RBMX_HUMAN	1200	644	332	0	90.7	56.8	-3.88286	0.132329
sp|P42766|RL35_HUMAN	0	0	0	119	273	229	17.6593	0.0456234
sp|P16949|STMN1_HUMAN	1610	735	1820	275	459	586	-1.65778	0.106717
sp|P62318|SMD3_HUMAN	1230	4010	0	0	0	0	-20.7362	0.278725
sp|P29401|TKT_HUMAN	534	3270	0	168	338	108	-2.6312	0.3771
sp|P13693|TCTP_HUMAN	114	2560	0	137	0	0	-4.28672	0.42786
sp|O75367|H2AY_HUMAN	469	2080	602	0	0	0	-20.0024	0.178889
sp|Q9NRC6|SPTN5_HUMAN	573	1470	0	0	0	0	-19.3773	0.25239
sp|P08243|ASNS_HUMAN	44.5	712	0	77.6	119	0	-1.94406	0.455723
sp|O00443|P3C2A_HUMAN	0	0	0	0	527	302	18.0761	0.212011
sp|P27797|CALR_HUMAN	1080	2610	0	0	0	0	-20.2302	0.245768
sp|P05388|RLA0_HUMAN	929	1870	265	129	0	118	-3.63282	0.202451
sp|P60842|IF4A1_HUMAN	366	2490	0	31.5	54.5	0	-5.05347	0.349461
sp|P16989|YBOX3_HUMAN	347	340	668	44.3	38.7	47.8	-3.37283	0.0614047
tr|A0A8V8TR11|A0A8V8TR11_HUMAN	0	0	0	0	164	355	17.4004	0.233745
sp|Q8IYB3|SRRM1_HUMAN	556	0	35.2	0	0	0	-17.5883	0.387325
sp|P67809|YBOX1_HUMAN	859	459	1490	140	249	270	-2.09119	0.133326
sp|Q09666|AHNK_HUMAN	4800	0	1410	0	0	0	-20.9812	0.283334
sp|P62316|SMD2_HUMAN	604	2990	0	0	0	0	-20.1922	0.319761
sp|P08729|K2C7_HUMAN	0	0	0	409	190	621	18.6335	0.0822309
sp|P54727|RD23B_HUMAN	269	767	0	0	0	0	-18.3976	0.264109
tr|A0A7I2V2R3|A0A7I2V2R3_HUMAN	1270	934	864	128	257	204	-2.38095	0.0346321
sp|P62266|RS23_HUMAN	703	5120	0	0	0	0	-20.8884	0.34948
sp|P61956|SUMO2_HUMAN	1470	2820	0	0	0	0	-20.4476	0.221156
sp|P35269|T2FA_HUMAN	199	0	185	0	0	0	-16.9658	0.184046
sp|P61247|RS3A_HUMAN	522	1620	590	113	0	152	-3.36588	0.175399
sp|Q13442|HAP28_HUMAN	505	0	158	0	0	0	-17.7537	0.276593
sp|P05204|HMGN2_HUMAN	128	112	3060	170	0	356	-2.64932	0.408282
sp|P31949|S10AB_HUMAN	1270	4320	0	0	0	0	-20.8295	0.28325
sp|Q9NS69|TOM22_HUMAN	106	438	0	0	0	0	-17.4683	0.303045
tr|C9J9K3|C9J9K3_HUMAN	2280	5620	1950	306	965	664	-2.34779	0.124109
sp|P61353|RL27_HUMAN	287	1310	540	119	274	0	-2.44298	0.146916
sp|Q03252|LMNB2_HUMAN	805	1230	0	156	0	0	-3.70539	0.219943
sp|P24534|EF1B_HUMAN	3030	5440	271	1020	538	812	-1.88291	0.309322
tr|K7EJ78|K7EJ78_HUMAN	1350	1300	628	177	341	299	-2.0044	0.0835744
sp|P62913|RL11_HUMAN	111	2130	92.4	249	74.6	4.58	-2.82986	0.43852
sp|P17174|AATC_HUMAN	211	500	0	0	0	0	-17.8545	0.243601
sp|P98179|RBM3_HUMAN	1160	1030	0	0	0	0	-19.4775	0.184938
sp|P35268|RL22_HUMAN	0	1770	0	47.1	0	0	-5.23179	0.438212
sp|O43776|SYNC_HUMAN	364	1610	0	0	0	0	-19.3277	0.309545
tr|H3BRU6|H3BRU6_HUMAN	197	1720	0	42.3	161	0	-3.23715	0.368461
sp|Q9UQ80|PA2G4_HUMAN	463	2050	52.5	204	213	193	-2.07235	0.393163
tr|A0A087X054|A0A087X054_HUMAN	2160	7780	0	0	0	0	-21.6599	0.289242
sp|P50914|RL14_HUMAN	232	3240	0	17.9	40	25	-5.3882	0.389914
sp|P13667|PDIA4_HUMAN	321	889	0	0	0	0	-18.6216	0.260887
sp|P62750|RL23A_HUMAN	3550	3360	5240	519	910	2310	-1.70023	0.00406137
sp|Q07021|C1QBP_HUMAN	4380	7550	2740	1730	1520	1790	-1.54137	0.164526
sp|P32119|PRDX2_HUMAN	318	2170	0	89.6	0	0	-4.7953	0.365387
sp|Q8NDC0|MISSL_HUMAN	780	570	0	0	0	0	-18.7796	0.193206
sp|Q15084|PDIA6_HUMAN	332	1940	0	0	0	0	-19.5306	0.333534
sp|P06748|NPM_HUMAN	9380	10200	2040	503	400	3370	-2.33904	0.246374
sp|P26641|EF1G_HUMAN	427	823	0	0	0	0	-18.6685	0.221629
sp|Q86Y26|NUTM1_HUMAN	0	3700	8590	164	237	355	-4.02295	0.254712
sp|P68402|PA1B2_HUMAN	0	1960	0	68.7	0	0	-4.83434	0.443228
sp|P62753|RS6_HUMAN	1020	3000	396	503	319	280	-2.00261	0.299876
sp|P62424|RL7A_HUMAN	278	3540	1580	553	678	898	-1.34225	0.361292
sp|P06703|S10A6_HUMAN	5070	12500	0	1610	986	753	-2.39131	0.318416
sp|P43243|MATR3_HUMAN	274	1340	0	0	0	84.8	-4.25038	0.355725
tr|G3V325|G3V325_HUMAN	415	1540	0	0	0	0	-19.3138	0.292311
sp|P62888|RL30_HUMAN	374	3700	0	219	0	0	-4.21742	0.398991
sp|P28072|PSB6_HUMAN	462	986	0	0	0	0	-18.8807	0.232229
sp|P62987|RL40_HUMAN	2730	3110	2650	450	613	875	-2.13119	0.0094545
sp|P30046|DOPD_HUMAN	155	1450	0	0	0	0	-19.0292	0.364553
sp|P62854|RS26_HUMAN	0	0	95	176	288	0	2.28809	0.39241
sp|P12107|COBA1_HUMAN	232	0	403	0	22.7	37.9	-3.3893	0.234414
tr|A0A6Q8PGK1|A0A6Q8PGK1_HUMAN	1630	3840	2440	352	672	697	-2.20043	0.0682711
sp|P22314|UBA1_HUMAN	385	912	143	58.4	147	145	-2.03898	0.243714
sp|P60709|ACTB_HUMAN	1850	6420	3000	1300	2450	1320	-1.15243	0.176311
sp|P61088|UBE2N_HUMAN	545	959	202	73.8	93.1	0	-3.35354	0.116953
sp|P39687|AN32A_HUMAN	483	1900	1940	176	0	291	-3.21053	0.1216
sp|P08238|HS90B_HUMAN	3980	11800	2680	1790	3210	2280	-1.34239	0.272602
sp|P60866|RS20_HUMAN	1570	4060	0	377	0	315	-3.02429	0.328137
tr|F8VUA6|F8VUA6_HUMAN	0	0	0	271	127	0	17.0175	0.232212
sp|P80297|MT1X_HUMAN	0	0	0	150	0	72.7	16.1798	0.228649
sp|Q15717|ELAV1_HUMAN	475	1810	0	0	0	0	-19.5388	0.295007
sp|P99999|CYC_HUMAN	389	917	350	58.4	146	106	-2.41549	0.110768
sp|P13639|EF2_HUMAN	1610	5160	1520	669	709	751	-1.96119	0.22906
sp|P07355|ANXA2_HUMAN	505	10200	0	0	0	0	-21.7668	0.394807
sp|P42126|ECI1_HUMAN	451	1690	0	0	282	0	-2.9245	0.274049
sp|P40227|TCPZ_HUMAN	99.3	1700	0	0	0	0	-19.194	0.389965
sp|P62280|RS11_HUMAN	0	0	0	458	0	673	18.5242	0.197868
sp|P67936|TPM4_HUMAN	443	0	0	46.4	0	0	-3.25503	0.42265
sp|P62942|FKB1A_HUMAN	298	1130	1420	189	257	423	-1.71252	0.140706
sp|P62829|RL23_HUMAN	661	4230	1600	600	614	846	-1.65579	0.307513
tr|A0A994J3Q8|A0A994J3Q8_HUMAN	1890	2470	803	267	416	407	-2.24388	0.111824
sp|P50990|TCPQ_HUMAN	706	1050	810	157	495	235	-1.53251	0.000197172
sp|O75947|ATP5H_HUMAN	1130	1250	1110	388	387	631	-1.31163	0.0256066
Table S6. The differential protein expression of HT29 cells treated with shell extract by proteomic.
Accession	Control			Treatment			log2 fold-change	p-value
	HT29 (1)	HT29 (2)	HT29 (3)	Shell_HT29 (1)	Shell_HT29 (2)	Shell_HT29 (3)
sp|P16403|H12_HUMAN	922	2250	308	0	312	0	-3.47946	0.156395
sp|Q92804|RBP56_HUMAN	199	401	0	0	0	0	-17.6096	0.226181
sp|Q13501|SQSTM_HUMAN	0	0	0	606	1340	340	19.5394	0.125626
sp|O43390|HNRPR_HUMAN	412	1450	117	0	44.2	138	-3.44116	0.291927
sp|P11021|BIP_HUMAN	390	2270	329	6400	3430	989	1.85583	0.265699
sp|P16949|STMN1_HUMAN	1080	1800	266	0	0	110	-4.83791	0.167272
sp|P38646|GRP75_HUMAN	267	0	0	1590	474	298	3.14508	0.158045
sp|Q92522|H1X_HUMAN	68	272	101	0	0	0	-17.1655	0.145623
tr|A0A0C4DGB6|A0A0C4DGB6_HUMAN	4900	8650	1300	38100	4610	1720	1.58107	0.489409
sp|P05387|RLA2_HUMAN	1030	6850	172	579	0	302	-3.19213	0.397008
sp|Q15149|PLEC_HUMAN	68.5	182	0	735	206	39.3	1.9684	0.36932
sp|Q15233|NONO_HUMAN	131	921	0	0	0	0	-18.4197	0.347101
sp|Q8NI35|INADL_HUMAN	565	0	0	36400	0	0	6.00954	0.42265
sp|O75874|IDHC_HUMAN	0	0	0	1130	213	0	18.7721	0.325696
sp|P55072|TERA_HUMAN	196	667	0	0	0	0	-18.134	0.283297
sp|P16402|H13_HUMAN	714	825	287	0	372	0	-2.2953	0.0599028
sp|Q99623|PHB2_HUMAN	0	0	0	2060	550	0	19.7307	0.293259
sp|P07108|ACBP_HUMAN	276	730	259	0	0	0	-18.6857	0.111809
tr|E9PR30|E9PR30_HUMAN	867	2460	480	0	0	0	-20.2753	0.171236
sp|Q1KMD3|HNRL2_HUMAN	419	0	114	0	0	0	-17.4388	0.291328
sp|Q92945|FUBP2_HUMAN	0	0	0	0	342	135	17.2787	0.250991
sp|O76070|SYUG_HUMAN	188	1240	0	239	0	43.3	-2.33868	0.467331
sp|P52209|6PGD_HUMAN	0	335	87.6	0	0	0	-17.104	0.295369
tr|A6PVH9|A6PVH9_HUMAN	0	369	52.8	0	0	0	-17.1012	0.346691
tr|A0A7P0TA35|A0A7P0TA35_HUMAN	0	391	0	5210	0	0	3.73603	0.467476
sp|Q8TEM1|PO210_HUMAN	123	809	32.2	0	0	0	-18.294	0.320234
sp|P35579|MYH9_HUMAN	0	821	133	0	0	0	-18.2787	0.337754
sp|Q9BPW8|NIPS1_HUMAN	475	1050	355	0	0	280	-2.74722	0.200125
sp|P0DP23|CALM1_HUMAN	176	321	15.7	2590	484	0	2.58392	0.388825
sp|Q13151|ROA0_HUMAN	135	0	36	0	0	0	-15.7987	0.293382
tr|Q32Q12|Q32Q12_HUMAN	0	103	0	1110	0	0	3.42981	0.478464
tr|X1WI28|X1WI28_HUMAN	393	1260	0	0	0	120	-3.78395	0.332173
